# Supplementary material for: Bran-Enriched Milled Durum Wheat Fractions Obtained Using Innovative Micronization and Air-Classification Pilot Plants
Source: Foods. 2021 Aug 3;10(8):1796. doi: 10.3390/foods10081796 (PMC8391628; doi:10.3390/foods10081796)
Supplement: Supplementary file 1 [file foods-10-01796-s001.zip]

Archive with 1 entries (1 files):
- foods-1283703-supplementary.pdf
